# Supplementary material for: Cytokine Signature Unveils Subgroups of Patients With Immune‐Mediated Sensory Neuronopathies
Source: J Peripher Nerv Syst. 2025 Mar 4;30(1):e70008. doi: 10.1111/jns.70008 (PMC11879705; doi:10.1111/jns.70008)
Supplement: Supplementary file 1 — Table S1. Analysis of correlations between levels of cytokines among each other and anti‐cytokine reactivities. [file JNS-30-0-s001.xlsx]

## Sheet: Sheet1
Supplementary Table 1: Analysis of correlations between levels of cytokines among each other and anti-cytokine reactivities
Correlations
			IFN α-2	IL-1β	IL-6	IL-17	IFN-γ	TNF-α	anti-IL-6	anti-IFN-γ
Rho Spearman	IFN α-2	Correlation coefficient
		p value
		n
	IL-1β	Correlation coefficient	0.0754103
		p value	0.433633
		n	110
	IL-6	Correlation coefficient	0.0780778	0.178944
		p value	0.417497	0.0614194
		n	110	110
	IL-17	Correlation coefficient	0.0611148	,193*	0.0694014
		p value	0.525918	0.043455	0.471253
		n	110	110	110
	IFN-γ	Correlation coefficient	,237*	0.0887627	0.181856	0.0852065
		p value	0.0126644	0.356457	0.0572471	0.376127
		n	110	110	110	110
	TNF-α	Correlation coefficient	,247**	0.116285	,317**	-0.0686954	0.133112
		p value	0.00925564	0.226362	0.000750537	0.475787	0.165649
		n	110	110	110	110	110
	anti-IL-6	Correlation coefficient	,213*	-0.17734	-0.00509815	0.172783	0.0248899	0.0123334
		p value	0.041854	0.0908055	0.961532	0.099551	0.813815	0.90711
		n	92	92	92	92	92	92
	anti-IFN-γ	Correlation coefficient	-0.0570046	0.114927	-0.0636764	,243*	0.151167	-0.0379519	0.116978
		p value	0.589381	0.275321	0.546492	0.0193391	0.15032	0.719464	0.261511
		n	92	92	92	92	92	92	94
* p ≤ 0.05 (two-sided)
** p ≤ 0.01 (two-sided)
